# Supplementary material for: Impact of Dehazing on Underwater Marker Detection for Augmented Reality
Source: Front Robot AI. 2018 Aug 14;5:92. doi: 10.3389/frobt.2018.00092 (PMC7805651; doi:10.3389/frobt.2018.00092)
Supplement: Supplementary file 1 [file Data_Sheet_1.XLSX]

## Sheet: Marker Detection Results
Name	Method	Total markers	Total single	Total multi	Percent Lost	Percent Added	Markers lost	Markers added	Markers same
1_1	original	343	0	343	-	-	0	0	343
1_1	fusion	234	0	234	36.734693877551024	4.956268221574344	126	17	217
1_1	bcp	436	0	436	10.495626822157435	37.60932944606414	36	129	307
1_1	sp	400	0	400	3.498542274052478	20.11661807580175	12	69	331
1_1	ace	376	0	376	5.247813411078718	14.868804664723031	18	51	325
1_2	original	63	63	0	-	-	0	0	63
1_2	fusion	72	72	0	12.698412698412698	26.984126984126984	8	17	55
1_2	bcp	63	63	0	17.46031746031746	17.46031746031746	11	11	52
1_2	sp	62	62	0	17.46031746031746	15.873015873015873	11	10	52
1_2	ace	64	64	0	17.46031746031746	19.047619047619047	11	12	52
1_3	original	117	117	0	-	-	0	0	117
1_3	fusion	117	117	0	4.273504273504273	4.273504273504273	5	5	112
1_3	bcp	118	118	0	7.6923076923076925	8.547008547008547	9	10	108
1_3	sp	115	115	0	7.6923076923076925	5.982905982905983	9	7	108
1_3	ace	111	111	0	8.547008547008547	3.4188034188034186	10	4	107
1_4	original	8190	0	8190	-	-	0	0	8190
1_4	fusion	7227	0	7227	13.907203907203908	2.148962148962149	1139	176	7051
1_4	bcp	7861	0	7861	6.764346764346764	2.7472527472527473	554	225	7636
1_4	sp	7260	0	7260	12.820512820512821	1.465201465201465	1050	120	7140
1_4	ace	7515	0	7515	10.073260073260073	1.8315018315018314	825	150	7365
2_1	original	3909	560	3349	-	-	0	0	3909
2_1	fusion	3897	558	3339	0.8697876694806856	0.5628037861345613	34	22	3875
2_1	bcp	3965	576	3389	0.15349194167306215	1.586083397288309	6	62	3903
2_1	sp	3959	574	3385	0.10232796111537477	1.3814274750575595	4	54	3905
2_1	ace	3962	576	3386	0.10232796111537477	1.4581734458940905	4	57	3905
2_2	original	5338	527	4811	-	-	0	0	5338
2_2	fusion	5162	551	4611	4.346197077557138	1.049082053203447	232	56	5106
2_2	bcp	5646	550	5096	0.7118771075309105	6.481828400149869	38	346	5300
2_2	sp	5749	552	5197	0.6369426751592356	8.33645560134882	34	445	5304
2_2	ace	5730	552	5178	0.618209067066317	7.961783439490445	33	425	5305
2_3	original	588	588	0	-	-	0	0	588
2_3	fusion	598	598	0	0.8503401360544217	2.5510204081632653	5	15	583
2_3	bcp	608	608	0	0.0	3.401360544217687	0	20	588
2_3	sp	607	607	0	0.0	3.2312925170068025	0	19	588
2_3	ace	607	607	0	0.0	3.2312925170068025	0	19	588
3_1	original	247	0	247	-	-	0	0	247
3_1	fusion	166	0	166	35.62753036437247	2.834008097165992	88	7	159
3_1	bcp	271	0	271	4.4534412955465585	14.17004048582996	11	35	236
3_1	sp	265	0	265	11.336032388663968	18.62348178137652	28	46	219
3_1	ace	280	0	280	4.048582995951417	17.408906882591094	10	43	237
3_2	original	1127	0	1127	-	-	0	0	1127
3_2	fusion	998	0	998	11.801242236024844	0.354924578527063	133	4	994
3_2	bcp	1132	0	1132	1.5084294587400178	1.9520851818988465	17	22	1110
3_2	sp	1061	0	1061	8.606921029281278	2.750665483584738	97	31	1030
3_2	ace	1180	0	1180	0.709849157054126	5.412599822537711	8	61	1119
3_3	original	863	0	863	-	-	0	0	863
3_3	fusion	676	0	676	25.14484356894554	3.4762456546929315	217	30	646
3_3	bcp	823	0	823	9.038238702201623	4.40324449594438	78	38	785
3_3	sp	845	0	845	10.544611819235225	8.458864426419467	91	73	772
3_3	ace	834	0	834	8.922363847045192	5.5619930475086905	77	48	786
3_4	original	930	0	930	-	-	0	0	930
3_4	fusion	779	0	779	16.236559139784948	0.0	151	0	779
3_4	bcp	953	0	953	1.2903225806451613	3.763440860215054	12	35	918
3_4	sp	943	0	943	4.731182795698925	6.129032258064516	44	57	886
3_4	ace	995	0	995	1.3978494623655915	8.387096774193548	13	78	917
4_1	original	4	4	0	-	-	0	0	4
4_1	fusion	0	0	0	100.0	0.0	4	0	0
4_1	bcp	761	761	0	0.0	18925.0	0	757	4
4_1	sp	965	965	0	0.0	24025.0	0	961	4
4_1	ace	483	483	0	0.0	11975.0	0	479	4
4_2	original	0	0	0	-	-	0	0	0
4_2	fusion	0	0	0	-	-	0	0	0
4_2	bcp	132	132	0	-	-	0	132	0
4_2	sp	253	253	0	-	-	0	253	0
4_2	ace	23	23	0	-	-	0	23	0
4_3	original	436	0	436	-	-	0	0	436
4_3	fusion	683	0	683	41.972477064220186	98.62385321100918	183	430	253
4_3	bcp	3720	0	3720	0.0	753.2110091743119	0	3284	436
4_3	sp	4795	0	4795	0.0	999.7706422018349	0	4359	436
4_3	ace	3530	0	3530	0.0	709.6330275229358	0	3094	436
4_4	original	72	0	72	-	-	0	0	72
4_4	fusion	222	0	222	45.833333333333336	254.16666666666666	33	183	39
4_4	bcp	1238	0	1238	0.0	1619.4444444444443	0	1166	72
4_4	sp	1424	0	1424	0.0	1877.7777777777778	0	1352	72
4_4	ace	947	0	947	0.0	1215.2777777777778	0	875	72
